# Supplementary material for: Advancing viral RNA structure prediction: measuring the thermodynamics of pyrimidine-rich internal loops
Source: RNA. 2017 May;23(5):770–81. doi: 10.1261/rna.059865.116 (PMC5393185; doi:10.1261/rna.059865.116)
Supplement: Supplemental Material [file supp_059865.116_Supplemental_thermodatabase.xlsx]

## Sheet: 1x2
loopsequence	expt. dG	size	asymm	3nt	GA	5'RA/3'YG	5'YA/3'RG	5'RG/3'YA	5'YG/3'RA	GG	UU	AU closing	GU closing	AU/GU closing bp	pur G A	pyr C U	mix	pH 7	loopsequence	REF	predicted	difference	2004	2004 diff			GU closing	AU closing	UU	GG	5'YG/3'RA	5'RG/3'YA	5'YA/3'RG	5'RA/3'YG	init	2004
5'UAU/3'AAGA	2.6	1X2	1	1	1	0	0	1	0	0	0	2	0	2	1	0	0	1	5'UAU/3'AAGA	16	2.6234	0.0234044	2.5	0.1			0.388058	0.822723	-0.961236	-1.39989	-1.16533	-1.22193	-1.12989	-0.0898883	2.19989	3	4	5	6	7	8	9	10	AU/GU Closing	asymmetry	GG 1x2	GG 2x3	GG other	UU 1x2
5'AAG/3'UAGU	2.53	1X2	1	1	1	0	0	0	1	0	0	1	1	2	1	0	0	1	5'AAG/3'UAGU	16	2.24534	0.284657	2.5	0.03			0.292374	0.148097	0.212442	0.363728	0.210469	0.277013	0.496628	0.496628	0.134002	1.6	1.1	2.1	1.9	2.06648	2.2107	2.3379	2.45169	0.7	0.6	-1.1	-0.8	-1.2	-0.7
5'UAA/3'AAAU	3.44	1X2	1	1	0	0	0	0	0	0	0	2	0	2	1	0	0	1	5'UAA/3'AAAU	16	3.84534	0.405335	3.6	0.16			0.755962	0.478208	#N/A	#N/A	#N/A	#N/A	#N/A	#N/A	#N/A
5'UAG/3'AAGC	1.76	1X2	1	1	1	0	0	0	1	0	0	1	0	1	1	0	0	1	5'UAG/3'AAGC	16	1.85729	0.0972854	1.8	0.04			11.6164	30	#N/A	#N/A	#N/A	#N/A	#N/A	#N/A	#N/A
5'AGC/3'UAAG	2.14	1X2	1	1	1	0	0	1	0	0	0	1	0	1	1	0	0	1	5'AGC/3'UAAG	16	1.80068	0.339319	1.8	0.34			21.2519	6.8605	#N/A	#N/A	#N/A	#N/A	#N/A	#N/A	#N/A
5'CUG/3'GUUU	1.42	1X2	1	1	0	0	0	0	0	0	1	0	1	1	0	1	0	1	5'CUG/3'GUUU	16	1.62671	0.20671	2.2	0.78		T	1.32726	5.55532	-4.52469	-3.84872	-5.5368	-4.41109	-2.27512
5'GAA/3'CCAU	2.48	1X2	1	1	0	0	0	0	0	0	0	1	0	1	0	0	1	1	5'GAA/3'CCAU	16	3.02261	0.542612	2.9	0.42		P	0.0972171	2.42942e-06	4.44138e-05	0.000288842	2.55953e-06	6.10444e-05	0.0151052
5'GUU/3'CUCA	2.58	1X2	1	1	0	0	0	0	0	0	1	1	0	1	0	1	0	1	5'GUU/3'CUCA	16	2.06138	0.518624	2.2	0.38				pur	pyr	au cl bp	mix
5'CAA/3'GAAU	2.81	1X2	1	1	0	0	0	0	0	0	0	1	0	1	1	0	0	1	5'CAA/3'GAAU	16	3.02261	0.212612	2.9	0.09		total	39	23	12	14	4
5'CAG/3'GAAU	2.51	1X2	1	1	0	0	0	0	0	0	0	0	1	1	1	0	0	1	5'CAG/3'GAAU	16	2.58795	0.0779463	2.9	0.39				predicted stats
5'ACG/3'UAUC	3.59	1X2	1	1	0	0	0	0	0	0	0	1	0	1	0	0	1	1	5'ACG/3'UAUC	16	3.02261	0.567388	2.9	0.69				average diff	min diff	max diff	<=0.3	<=0.5	>0.5
5'GAG/3'CAGC	0.34	1X2	1	1	1	0	0	0	1	0	0	0	0	0	1	0	0	1	5'GAG/3'CAGC	6	1.03456	0.694562	1.1	0.76				0.294771	0	1.65865	24	31	8				m	b
5'GAG/3'CGGC	0.44	1X2	1	1	1	0	0	0	1	0	0	0	0	0	1	0	0	1	5'GAG/3'CGGC	6	1.03456	0.594562	1.1	0.66													std error (m)	std error (b or y-int)
5'CGC/3'GGAG	0.76	1X2	1	1	1	0	0	0	0	1	0	0	0	0	1	0	0	1	5'CGC/3'GGAG	6	0.8	0.04	1.1	0.34				2004 stats									r2	std error (y)
5'CAC/3'GAGG	0.76	1X2	1	1	1	0	0	1	0	0	0	0	0	0	1	0	0	1	5'CAC/3'GAGG	6	0.977957	0.217957	1.1	0.34				average diff	min diff	max diff	<=0.3	<=0.5	>0.5				F - F observed value	df - degrees of freedom
5'CAC/3'GGAG	1.07	1X2	1	1	1	0	1	0	0	0	0	0	0	0	1	0	0	1	5'CAC/3'GGAG	6	1.07	0	1.1	0.03				0.304359	0.02	1.92	24	32	7				ss(reg) - regr sum of sqrs	ss(resid) - residual sos
5'CGC/3'GAGG	1.16	1X2	1	1	1	0	0	0	1	0	0	0	0	0	1	0	0	1	5'CGC/3'GAGG	6	1.03456	0.125438	1.1	0.06
5'CGC/3'GAAG	1.73	1X2	1	1	1	0	0	0	1	0	0	0	0	0	1	0	0	1	5'CGC/3'GAAG	6	1.03456	0.695438	1.1	0.63		before 2004		pur	pyr	mix	au cl bp
5'GAG/3'CGAC	2.11	1X2	1	1	1	1	0	0	0	0	0	0	0	0	1	0	0	1	5'GAG/3'CGAC	6	2.11	0	2.2	0.09		total	20	16	2	2	14
5'GAG/3'CAGC	1.15	1X2	1	1	1	0	0	0	1	0	0	0	0	0	1	0	0	1	5'GAG/3'CAGC	8	1.03456	0.115438	1.1	0.05
5'CGC/3'GGAG	0.84	1X2	1	1	1	0	0	0	0	1	0	0	0	0	1	0	0	1	5'CGC/3'GGAG	16	0.8	0.04	1.1	0.26
5'CAC/3'GAGG	0.88	1X2	1	1	1	0	0	1	0	0	0	0	0	0	1	0	0	1	5'CAC/3'GAGG	16	0.977957	0.0979574	1.1	0.22
5'CAG/3'GAGC	1.2	1X2	1	1	1	0	0	0	1	0	0	0	0	0	1	0	0	1	5'CAG/3'GAGC	16	1.03456	0.165438	1.1	0.1
5'CAC/3'GAAG	2.66	1X2	1	1	0	0	0	0	0	0	0	0	0	0	1	0	0	1	5'CAC/3'GAAG	2	2.19989	0.460112	2.2	0.46
5'CAAC/3'GAG	2.49	1X2	1	1	0	0	0	0	0	0	0	0	0	0	1	0	0	1	5'CAAC/3'GAG	2	2.19989	0.290112	2.2	0.29
5'GAG/3'CAAC	2.22	1X2	1	1	0	0	0	0	0	0	0	0	0	0	1	0	0	1	5'GAG/3'CAAC	6	2.19989	0.0201117	2.2	0.02
5'CUC/3'GCUG	-0.42	1X2	1	1	0	0	0	0	0	0	1	0	0	0	0	1	0	1	5'CUC/3'GCUG	6	1.23865	1.65865	1.5	1.92
5'CUC/3'GUUG	1.18	1X2	1	1	0	0	0	0	0	0	1	0	0	0	0	1	0	1	5'CUC/3'GUUG	6	1.23865	0.0586523	1.5	0.32
5'CUC/3'GUCG	1.54	1X2	1	1	0	0	0	0	0	0	1	0	0	0	0	1	0	1	5'CUC/3'GUCG	6	1.23865	0.301348	1.5	0.04
5'CAC/3'GCCG	1.66	1X2	1	1	0	0	0	0	0	0	0	0	0	0	0	0	1	1	5'CAC/3'GCCG	6	2.19989	0.539888	2.2	0.54
5'CCC/3'GCUG	1.92	1X2	1	1	0	0	0	0	0	0	0	0	0	0	0	1	0	1	5'CCC/3'GCUG	6	2.19989	0.279888	2.2	0.28
5'CUC/3'GCCG	2.22	1X2	1	1	0	0	0	0	0	0	0	0	0	0	0	1	0	1	5'CUC/3'GCCG	6	2.19989	0.0201117	2.2	0.02
5'CAC/3'GAAG	2.28	1X2	1	1	0	0	0	0	0	0	0	0	0	0	1	0	0	1	5'CAC/3'GAAG	6	2.19989	0.0801117	2.2	0.08
5'CCC/3'GAAG	2.3	1X2	1	1	0	0	0	0	0	0	0	0	0	0	0	0	1	1	5'CCC/3'GAAG	6	2.19989	0.100112	2.2	0.1
5'CCC/3'GCCG	2.46	1X2	1	1	0	0	0	0	0	0	0	0	0	0	0	1	0	1	5'CCC/3'GCCG	8	2.19989	0.260112	2.2	0.26
5'CUC/3'GUUG	1.57	1X2	1	1	0	0	0	0	0	0	1	0	0	0	0	1	0	1	5'CUC/3'GUUG	8	1.23865	0.331348	1.5	0.07
5'CUC/3'GCUG	1.66	1X3	1	1	0	0	0	0	0	0	1	0	0	0	0	1	0	1	5'CUC/3'GCUG	8	1.23865	0.421348	1.5	0.16
5'GUG/3'CCUC	1.59	1X2	1	1	0	0	0	0	0	0	1	0	0	0	0	1	0	1	5'GUG/3'CCUC	8	1.23865	0.351348	1.5	0.09
5'GCG/3'CCCC	2.46	1X2	1	1	0	0	0	0	0	0	0	0	0	0	0	1	0	1	5'GCG/3'CCCC	16	2.19989	0.260112	2.2	0.26
loopsequence	expt. dG	size	asymm	3nt	GA	5'RA/3'YG	5'YA/3'RG	5'RG/3'YA	5'YG/3'RA	GG	UU	AU closing	GU closing	AU/GU closing bp	pur G A	pyr C U	mix	pH 7	loopsequence	REF	predicted	difference	2004	2004 diff
															23	12	4				average	0.294771		0.304359			GU closing	AU closing	UU	GG	5'YG/3'RA	5'RG/3'YA	5'YA/3'RG	5'RA/3'YG	init	2004
																					stdev	0.302263		0.345496
not include
5'CAG/3'GGGU	1.58	1X2	1	1	1	0	0	0	1	0	0	0	1	1	1	0	0	1	5'CAG/3'GGGU	16	1.42262	0.15738	1.8	0.22
[truncated: 16 more columns]

## Sheet: 1x3
loopsequence	expt. dG	size	asymm	4nt	AU/GU closing bp	GA	GG	UU	pur G A	pyr C U	mix	pH 7	pH 5	REF
5'UCG/3'AAAAC	4.7	1X3	2	1	1	0	0	0	0	0	1	1	0	8
5'UAU/3'AAAAA	4.07	1X3	2	1	2	0	0	0	1	0	0	1	0	8
5'UCU/3'AACAA	4.07	1X3	2	1	2	0	0	0	0	0	1	1	0	8
5'UAU/3'AAGAA	3.99	1X3	2	1	2	1	0	0	1	0	0	1	0	8
5'UAU/3'AGAAA	3.98	1X3	2	1	2	1	0	0	1	0	0	1	0	8
5'UGU/3'AAAAA	3.89	1X3	2	1	2	1	0	0	1	0	0	1	0	8
5'UGU/3'GAAGG	3.8	1X3	2	1	2	1	0	0	1	0	0	1	0	9
5'UCU/3'AUUUA	3.6	1X3	2	1	2	0	0	0	0	1	0	1	0	8
5'UAU/3'AAAGA	3.54	1X3	2	1	2	0	0	0	1	0	0	1	0	8
5'UGU/3'AGAGA	3.35	1X3	2	1	2	0	1	0	1	0	0	1	0	8
5'CUC/3'GUUUG	3.3	1X3	2	1	0	0	0	1	0	1	0	1	0	8
5'UAU/3'AGAGA	3.17	1X3	2	1	2	1	0	0	1	0	0	1	0	8
5'GAC/3'CGGAG	3.04	1X3	2	1	0	1	0	0	1	0	0	1	0	8
5'CAAAC/3'GAG	2.92	1X3	2	1	0	0	0	0	1	0	0	1	0	2
5'GAG/3'CAAAC	2.92	1X3	2	1	0	0	0	0	1	0	0	1	0	8
5'CUC/3'GUUUG	2.75	1X3	2	1	0	0	0	1	0	1	0	1	0	8
5'CCC/3'GCUUG	2.74	1X3	2	1	0	0	0	0	0	1	0	1	0	8
5'CAC/3'GAAAG	2.53	1X3	2	1	0	0	0	0	1	0	0	1	0	2
5'GAG/3'CCGAC	2.53	1X3	2	1	0	1	0	0	0	0	1	1	0	8
5'CAC/3'GAACG	2.48	1X3	2	1	0	0	0	0	0	0	1	1	0	8
5'CUC/3'GCUCG	2.28	1X3	2	1	0	0	0	1	0	1	0	1	0	8
5'CUC/3'GCUUG	2.22	1X3	2	1	0	0	0	1	0	1	0	1	0	8
5'CUG/3'GUUUG	2.18	1X3	2	1	0	0	0	1	0	1	0	1	0	8
5'GAC/3'CAAGG	2.15	1X3	2	1	0	0	0	0	1	0	0	1	0	8
5'CAC/3'GAAAG	2.03	1X3	2	1	0	0	0	0	1	0	0	1	0	8
5'CAG/3'GGAAC	1.94	1X3	2	1	0	1	0	0	1	0	0	1	0	8
5'GCG/3'CAAUC	1.85	1X3	2	1	0	0	0	0	0	0	1	1	0	8
5'CGG/3'GGAAC	1.62	1X3	2	1	0	1	0	0	1	0	0	1	0	8
5'CGC/3'GAAAG	1.57	1X3	2	1	0	1	0	0	1	0	0	1	0	8
									17	7	4

## Sheet: 1x4
loopsequence	expt. dG	size	AU/GU closing bp	asymm	5nt	GA	GG	UU	pur G A	pyr C U	mix	pH 7	pH 5	REF		initiation		pred2015	diff	pred2004	diff
5'CAC/3'GAAAAG	2.97	1X4	0	3	1	0	0	0	1	0	0	1	0	2		3.235		3.3	0.33	3.9	0.93
5'CAAAAC/3'GAG	3.5	1X4	0	3	1	0	0	0	1	0	0	1	0	2		0.265		3.3	0.2	3.9	0.4
																0.993334
5'GCG/3'CCCCCCCC	3.3	1x4	0	3	1	0	0	0	0	1	0	1		andy		149.024		3.3	0	3.9	0.6
																20.9305		average	0.176667		0.643333
																		stdev	0.166233		0.267644
	3.25667	average
	0.267644	stdev
		median

## Sheet: 1x5
loopsequence	expt. dG	size	AU/GU closing bp	asymm	6nt	GA	GG	UU	pur G A	pyr C U	mix	pH 7	pH 5	REF			initiation		pred2015	diff	pred2004	diff
5'CAC/3'GAAAAAG	3.8	1X5	0	4	1	0	0	0	1	0	0	1	0	2			3.6		3.7	0.1	4.3	0.5
5'CAAAAAC/3'GAG	3.4	1X5	0	4	1	0	0	0	1	0	0	1	0	2			0.2		3.7	0.3	4.3	0.9
5'CCC/3'GCCCCCG	3.8	1x5	0	4	1					1		1		andy			0.996923		3.7	0.1	4.3	0.5
																	324		average	0.166667		0.633333
	3.66667	average															25.92		stdev	0.11547		0.23094
	0.23094	stdev
	3.8	median

## Sheet: 2x3
sjscurated070815, 070915																								best yet
loopsequence	expt. dG	size	asym	5nt	GA	5'RA/3'YG	5'YA/3'RG	5'RG/3'YA	5'YG/3'RA	GG	UU	AU/GU closing bp	GU closing	AU closing	pur G A	pyr C U	mix	pH 7	pH 5	REF	proposed	diff	pred2004	diff
5'ACCA/3'UUAAU	5.23	2X3	1	1	0	0	0	0	0	0	0	2	0	2	0	0	1	1	0	20	4.3	0.93	4.1	1.13
5'UGAU/3'GAAGG	1.9	2X3	1	1	2	0	0	1	1	0	0	2	2	0	1	0	0	1	0	9	1.4	0.5	0.4	1.5
5'UGAU/3'GAAAG	3.3	2X3	1	1	1	0	0	0	1	0	0	2	2	0	1	0	0	1	0	9	2.8	0.5	1.6	1.7
5'UAGU/3'GAAAG	4	2X3	1	1	1	1	0	0	0	0	0	2	2	0	1	0	0	1	0	9	4.3	0.3	2.7	1.3
5'UAAU/3'GAAAG	4.1	2X3	1	1	0	0	0	0	0	0	0	2	2	0	1	0	0	1	0	9	4.3	0.2	2.7	1.4
5'UAAU/3'GAAGG	3.2	2X3	1	1	1	0	0	1	0	0	0	2	2	0	1	0	0	1	0	9	2.9	0.3	1.5	1.7
5'UGCU/3'AACAA	2.38	2X3	1	1	1	0	0	0	1	0	0	2	0	2	0	0	1	1	0	8	2.8	0.42	3	0.62
5'UGGA/3'GAGAU	2.68	2X3	1	1	2	0	1	0	1	0	0	2	1	1	1	0	0	1	0	8	2.2	0.48	1.8	0.88
5'ACCG/3'UUAAC	4.11	2X3	1	1	0	0	0	0	0	0	0	1	0	1	0	0	1	1	0	20	3.6	0.51	3.4	0.71
5'AAAC/3'UCACG	3.36	2X3	1	1	0	0	0	0	0	0	0	1	0	1	0	0	1	1	0	20	3.6	0.24	3.4	0.04
5'UAUC/3'GAAUG	2.72	2X3	1	1	0	0	0	0	0	0	1	1	1	0	0	0	1	1	0	20	3	0.28	2.3	0.42
5'UGAG/3'GAACC	1.12	2X3	1	1	1	0	0	0	1	0	0	1	1	0	0	0	1	1	0	18	2.1	0.98	1.6	0.48
5'UGAAG/3'GAGC	-0.06	2X3	1	1	2	0	0	0	2	0	0	1	1	0	1	0	0	1	0	15	0.6	0.66	0.5	0.56
5'UGGAG/3'GAGC	0.11	2X3	1	1	2	0	0	0	2	0	0	1	1	0	1	0	0	1	0	15	0.6	0.49	0.5	0.39
5'UGAG/3'GAAGC	0.21	2X3	1	1	2	0	0	0	2	0	0	1	1	0	1	0	0	1	0	15	0.6	0.39	0.5	0.29
5'UGAG/3'AAAGC	0.41	2X3	1	1	2	0	0	0	2	0	0	1	0	1	1	0	0	1	0	15	0.6	0.19	1.2	0.79
5'CAAU/3'GAAGG	2.2	2X3	1	1	1	0	0	1	0	0	0	1	1	0	1	0	0	1	0	9	2.2	0	1.5	0.7
5'UAUG/3'GAAUC	3	2X3	1	1	0	0	0	0	0	0	1	1	1	0	0	0	1	1	0	9	3	0	2.3	0.7
5'CAAU/3'GAAAG	3.6	2X3	1	1	0	0	0	0	0	0	0	1	1	0	1	0	0	1	0	9	3.6	4.44089e-16	2.7	0.9
5'UAAC/3'GAAGG	1.8	2X3	1	1	1	0	0	1	0	0	0	1	1	0	1	0	0	1	0	9	2.2	0.4	1.5	0.3
5'UAAC/3'GAAAG	3.2	2X3	1	1	0	0	0	0	0	0	0	1	1	0	1	0	0	1	0	9	3.6	0.4	2.7	0.5
5'UGCG/3'AAAAC	1.63	2X3	1	1	1	0	0	0	1	0	0	1	0	1	0	0	1	1	0	8	2.1	0.47	2.3	0.67
5'CCCC/3'GCCCG	3.4	2X3	1	1	0	0	0	0	0	0	0	0	0	0	0	1	0	1	0	22	2.9	0.5	2.7	0.7
5'CUCG/3'GCCUC	2.4	2x3	1	1	0	0	0	0	0	0	1	0	0	0	0	1	0	1	0	22	2.3	0.1	2.3	0.1
5'CGAG/3'GAAGC	0.77	2X3	1	1	2	0	0	0	2	0	0	0	0	0	1	0	0	1	0	20	-0.1	0.87	0.5	0.27
5'GCCC/3'CAAUG	3.14	2X3	1	1	0	0	0	0	0	0	0	0	0	0	0	0	1	1	0	20	2.9	0.24	2.7	0.44
5'GAUG/3'CCGUC	1.59	2X3	1	1	1	1	0	0	0	0	1	0	0	0	0	0	1	1	0	20	2.3	0.71	2.3	0.71
5'GGAG/3'CAAAC	1.38	2X3	1	1	1	0	0	1	0	0	0	0	0	0	1	0	0	1	0	20	1.5	0.12	1.5	0.12
5'CGCU/3'GAAAA	2.94	2X3	1	1	1	0	0	0	1	0	0	1	0	0	0	0	1	1	0	20	2.1	0.84	1.6	1.34
5'GAUG/3'CCAUC	1.41	2X3	1	1	0	0	0	0	0	0	1	0	0	0	0	0	1	1	0	20	2.3	0.89	2.3	0.89
5'CGAG/3'GAAGC	-0.37	2X3	1	1	2	0	0	0	2	0	0	0	0	0	1	0	0	1	0	15	-0.1	0.27	0.5	0.87
5'CGAAG/3'GAGC	-0.17	2X3	1	1	2	0	0	0	2	0	0	0	0	0	1	0	0	1	0	15	-0.1	0.07	0.5	0.67
5'CGGAG/3'GAGC	-0.16	2X3	1	1	2	0	0	0	2	0	0	0	0	0	1	0	0	1	0	15	-0.1	0.06	0.5	0.66
5'CGAC/3'GAAGG	0.17	2X3	1	1	2	0	0	1	1	0	0	0	0	0	1	0	0	1	0	8	0	0.17	0.4	0.23
5'CGGC/3'GAGAG	1.37	2X3	1	1	2	1	0	0	1	0	0	0	0	0	1	0	0	1	0	8	1.4	0.03	1.6	0.23
5'CAGC/3'GGAAG	1.88	2X3	1	1	2	1	1	0	0	0	0	0	0	0	1	0	0	1	0	8	2.3	0.42	2.2	0.32
5'CGGC/3'GAAAG	1.99	2X3	1	1	2	1	0	0	1	0	0	0	0	0	1	0	0	1	0	8	1.4	0.59	1.6	0.39
5'CAAC/3'GAAGG	1.45	2X3	1	1	1	0	0	1	0	0	0	0	0	0	1	0	0	1	0	8	1.5	0.05	1.5	0.05
5'CGAC/3'GAAAG	1.91	2X3	1	1	1	0	0	0	1	0	0	0	0	0	1	0	0	1	0	8	1.4	0.51	1.6	0.31
5'CAAC/3'GGAAG	2.07	2X3	1	1	1	0	1	0	0	0	0	0	0	0	1	0	0	1	0	8	2.3	0.23	2.2	0.13
5'GAAG/3'CCGAC	2.5	2X3	1	1	1	0	0	0	1	0	0	0	0	0	0	0	1	1	0	8	1.4	1.1	1.6	0.9
5'CAGC/3'GAAAG	2.54	2X3	1	1	1	1	0	0	0	0	0	0	0	0	1	0	0	1	0	8	2.9	0.36	2.7	0.16
5'CUUC/3'GUUUG	1.72	2X3	1	1	0	0	0	0	0	0	2	0	0	0	0	1	0	1	0	8	1.7	0.02	1.9	0.18
5'CUUC/3'GCUUG	2.09	2X3	1	1	0	0	0	0	0	0	2	0	0	0	0	1	0	1	0	8	1.7	0.39	1.9	0.19
5'CUUC/3'GCCUG	2.76	2X3	1	1	0	0	0	0	0	0	1	0	0	0	0	1	0	1	0	8	2.3	0.46	2.3	0.46
5'CGAG/3'GGAAC	1.53	2X3	1	1	0	0	0	0	0	1	0	0	0	0	1	0	0	1	0	8	1.9	0.37	1.9	0.37
5'CAGC/3'GAAGG	2.18	2X3	1	1	0	0	0	0	0	1	0	0	0	0	1	0	0	1	0	8	1.9	0.28	1.9	0.28
5'CUUC/3'GCUCG	2.23	2X3	1	1	0	0	0	0	0	0	1	0	0	0	0	1	0	1	0	8	2.3	0.07	2.3	0.07
5'GCCG/3'CAAUC	2.47	2X3	1	1	0	0	0	0	0	0	0	0	0	0	0	0	1	1	0	8	2.9	0.43	2.7	0.23
5'GAAG/3'CAAAC	2.49	2X3	1	1	0	0	0	0	0	0	0	0	0	0	1	0	0	1	0	8	2.9	0.41	2.7	0.21
5'CAAC/3'GAAAG	2.69	2X3	1	1	0	0	0	0	0	0	0	0	0	0	1	0	0	1	0	8	2.9	0.21	2.7	0.01
5'CAAAC/3'GAAG	2.49	2X3	1	1	0	0	0	0	0	0	0	0	0	0	1	0	0	1	0	2	2.9	0.41	2.7	0.21
loopsequence	expt. dG	size	asym	5nt	GA	5'RA/3'YG	5'YA/3'RG	5'RG/3'YA	5'YG/3'RA	GG	UU	AUGU closing	GU closing	AU closing bp	pur G A	pyr C U	mix	pH 7	pH 5	REF	proposed	diff	pred2004	diff
				52		6	3	7	12	2	7	15	11	5	32	6	14				average	0.381154		0.565
									8		2	8	5	2							stdev	0.270422		0.434951
									28		11	31	21	9							max	1.1		1.7
																					min	0		0.01
								best yet
									AU closing	UU	GG	5'YG/3'RA	5'RG/3'YA	5'YA/3'RG	5'RA/3'YG	initiation
									0.724309	-0.596602	-1.00073	-1.4717	-1.32751	-0.577157	-0.182641	2.85573
									0.0995343	0.161505	0.382401	0.104216	0.218187	0.30732	0.227851	0.147139
									0.857492	0.499161	#N/A	#N/A	#N/A	#N/A	#N/A	#N/A
									37.8219	44	#N/A	#N/A	#N/A	#N/A	#N/A	#N/A
									65.9665	10.9631	#N/A	#N/A	#N/A	#N/A	#N/A	#N/A
									#N/A	#N/A	#N/A	#N/A	#N/A	#N/A	#N/A	#N/A

## Sheet: 2x4
loopsequence	expt. dG	size	5'RA/3'YG	5'YA/3'RG	5'RG/3'YA	5'YG/3'RA	GG	UU	no stack	AU/GU closing bp		REF	pred	diff	pred2004	diff		pur	pyr	mix
5'UGAG/3'GAAGGC	0.58	2X4	0	0	0	1	1	0	0	1		15	0.7	0.12	1.1	0.52		1
5'UGGAAG/3'GAGC	0.58	2X4	0	0	0	1	1	0	0	1		15	0.7	0.12	1.1	0.52		1
5'ccgagc/3'gagg	2.6	2X4	0	0	0	1	1	0	1	0		18	2.6	0	1.9	0.7				1
5'cgag/3'gaaagc	1.73	2x4	0	0	0	2	0	0	0	0		15	1.8	0.07	1.1	0.63		1
5'CUCC/3'GUUUUG	2.35	2X4	0	0	0	0	0	1	0	0		21	2.1	0.25	2.4	0.05			1
5'CUUC/3'GCUCUG	2.45	2X4	0	0	0	0	0	2	1	0		21	2.5	0.05	2.4	0.05			1
5'CUCC/3'GCUCUG	2.3	2X4	0	0	0	0	0	1	0	0		21	2.1	0.2	3.1	0.8			1
5'CUUC/3'GUUUUG	-0.1	2X4	0	0	0	0	0	2	0	0		21	0.6	0.7	1.7	1.8			1
5'CUUC/3'GCUUCG	0.8	2X4	0	0	0	0	0	2	0	0		21	0.6	0.2	2.4	1.6			1
5'CUCC/3'GCUUCG	2.89	2X4	0	0	0	0	0	1	0	0		21	2.1	0.79	3.1	0.21			1
5'CAAC/3'GAAAAG	3	2X4	0	0	0	0	0	0	0	0		2	3.6	0.6	3.1	0.1		1
5'CUCC/3'GCCCCG	3.3	2X4	0	0	0	0	0	0	0	0		21	3.6	0.3	3.1	0.2			1
5'CAAAAC/3'GAAG	3.1	2X4	0	0	0	0	0	0	0	0		2	3.6	0.5	3.1	0		1
5'CUUC/3'GCCCCG	4.01	2X4	0	0	0	0	0	0	0	0		21	3.6	0.41	3.1	0.91			1
5'CCCC/3'GCCCCG	3.8	2X4	0	0	0	0	0	0	0	0		21	3.6	0.2	3.1	0.7			1
													average	0.300667		0.586		5	9	1
													stdev	0.245661		0.543399
				no stack	UU	GG	5'YG/3'RA	init
				1.90342	-1.47148	-2.02977	-0.918632	3.56726	#N/A
				0.394657	0.179276	0.394265	0.252924	0.197328	#N/A
				0.901105	0.465772	#N/A	#N/A	#N/A	#N/A
				22.7794	10	#N/A	#N/A	#N/A	#N/A
				19.7673	2.16943	#N/A	#N/A	#N/A	#N/A
				#N/A	#N/A	#N/A	#N/A	#N/A	#N/A
				#N/A	#N/A	#N/A	#N/A	#N/A	#N/A
				#N/A	#N/A	#N/A	#N/A	#N/A	#N/A
				#N/A	#N/A	#N/A	#N/A	#N/A	#N/A
				#N/A	#N/A	#N/A	#N/A	#N/A	#N/A

## Sheet: 2x5
loopsequence	expt. dG	size	asymm	7nt	AU/GU closing bp	GA	5'RA/3'YG	5'YA/3'RG	5'RG/3'YA	5'YG/3'RA	GG	UU	pur G A	pyr C U	mix	pH 7	pH 5	REF		5'YG/3'RA	5'RG/3'YA	5'YA/3'RG	5'RA/3'YG	initiation
5'UGAG/3'GAAGGAC	2.5	2X5	3	1	1	2	0	0	1	1	0	0	1	0	0	1	0	15		-0.4	-0.9	0	0	3.8
5'GCCG/3'CCCCCCC	3.8	2x5	3	1	0	0	0	0	0	0	0	0	0	1	0	1	0	22		0	0	0	0	0
5'CGAG/3'GAGUAAC	3	2X5	3	1	0	2	0	0	0	2	0	0	0	0	1	1	0	15		1	0	#N/A	#N/A	#N/A
																				#NUM!	0	#N/A	#N/A	#N/A
																				0.86	0	#N/A	#N/A	#N/A
																				doesn't include GU
					propose	init= 3.8
					AU/GU	0.7
					5'RG	-1.6
					5'YG	-0.4
loopsequence	expt. dG	2015 pred	2004pred	diff
5'UGAG/3'GAAGGAC	2.5	2.5	3.6	1.1
5'GCCG/3'CCCCCCC	3.8	3.8	3.9	0.1
5'CGAG/3'GAGUAAC	3	3	2.9	-0.1
			note: 2004 pred do not inlcude GA pairs except at stacking on cl bp
			average	0.366667

## Sheet: 2x6
loopsequence	expt. dG	size	AU/GU closing bp	8nt	asymm	GA	GG	UU	pur G A	pyr C U	mix	pH 7	pH 5	REF		GA	init		pred	diff		2015pred	diff	2004pred	diff
5'CGAG/3'GAAAAAAC	2.43	2X6	0	1	4	1	0	0	1	0	0	1	0	15		0	2.43		2.9	0.47		2.4	0.03	3.6	1.17
5'CCCC/3'GCCCCCCG	2.9	2x6	0	1	4	0	0	0	0	1	0	1	1	22		0	0		2.9	0		3.4	0.5	4.6	1.7
																1	0
																#NUM!	0
																0	0
average	2.665
stdev	0.33234
alternate prediction 2015
init=2.9
GA bonus	0.5

## Sheet: 3x4
loopsequence	expt. dG	size	asymm	7nt	GA	5'RA/3'YG	5'YA/3'RG	5'RG/3'YA	5'YG/3'RA	UU	GG	AU/GU closing bp	AU closing	GU closing	pur G A	pyr C U	mix	pH 7	pH 5	REF	pred	diff	2004pred	diff
5'UGGAAG/3'GAAGC	-1.18	3X4	1	1	3	0	0	1	2	0	0	1	0	1	1	0	0	1	0	15	-0.8	0.38	0.4	1.58
5'CGGAG/3'GAAGGC	-1	3X4	1	1	3	0	0	1	2	0	0	0	0	0	1	0	0	1	0	15	-0.8	0.2	-0.3	0.7
5'GCGAG/3'CAAAGC	-0.99	3X4	1	1	2	0	0	0	2	0	0	0	0	0	0	0	1	1	0	18	0.5	1.49	0.7	1.69	maybe exclude due ot possible GC
5'UGGAG/3'GAAGGC	-0.92	3X4	1	1	3	0	0	1	2	0	0	1	0	1	1	0	0	1	0	15	-0.8	0.12	0.4	1.32
5'CGAAG/3'GAAGGC	-0.67	3X4	1	1	3	0	0	1	2	0	0	0	0	0	1	0	0	1	0	15	-0.8	0.13	-0.3	0.37
5'UGAAG/3'GAAGGC	-0.52	3X4	1	1	3	0	0	1	2	0	0	1	0	1	1	0	0	1	0	15	-0.8	0.28	0.4	0.92
5'CGGAC/3'GAAGAG	0.07	3X4	1	1	3	0	0	2	1	0	0	0	0	0	1	0	0	1	0	15	-0.5	0.57	-0.3	0.37
5'CAAAG/3'GAAGGC	0.59	3X4	1	1	2	0	0	1	1	0	0	0	0	0	1	0	0	1	0	15	0.8	0.21	0.7	0.11
5'AGACC/3'UAGGAG	0.69	3X4	1	1	2	0	0	2	0	0	0	1	1	0	0	0	1	1	0	18	1.1	0.41	1.4	0.71
5'CAGAC/3'GAAAGG	0.88	3X4	1	1	2	0	0	2	0	0	0	0	0	0	1	0	0	1	0	15	1.1	0.22	0.7	0.18
5'CGAAAG/3'GAAGC	1.1	3X4	1	1	2	0	0	0	2	0	0	0	0	0	1	0	0	1	0	15	0.5	0.6	0.7	0.4
5'CAAGAC/3'GAAGG	1.24	3X4	1	1	2	0	0	2	0	0	0	0	0	0	1	0	0	1	0	15	1.1	0.14	0.7	0.54
5'CAGGAC/3'GAAGG	1.26	3X4	1	1	3	2	0	1	0	0	0	0	0	0	1	0	0	1	0	15	1.2	0.06	0.1	1.16
5'UAGAG/3'GAAGGC	1.63	3X4	1	1	2	0	0	0	2	0	1	1	0	1	1	0	0	1	0	15	1.9	0.27	0.2	1.43
5'CAGGAC/3'GAUGG	1.72	3X4	1	1	2	0	0	2	0	0	0	0	0	0	0	0	1	1	0	15	1.1	0.62	0.7	1.02
5'CUUUC/3'GCUCUG	2.11	3X4	1	1	0	0	0	0	0	2	0	0	0	0	0	1	0	1	0	21	2.5	0.39	1.3	0.81
5'CUUUC/3'GUUUUG	2.16	3X4	1	1	0	0	0	0	0	3	0	0	0	0	0	1	0	1	0	21	1.9	0.26	0.6	1.56
5'CAGAGC/3'GAGAG	2.74	3X4	1	1	3	2	0	1	0	0	1	0	0	0	1	0	0	1	0	15	2.6	0.14	-1.1	3.84
5'CCUCC/3'GCUUCG	2.99	3X4	1	1	0	0	0	0	0	1	0	0	0	0	0	1	0	1	0	21	3.1	0.11	2	0.99
5'CCUCC/3'GUUUUG	3.12	3X4	1	1	0	0	0	0	0	1	0	0	0	0	0	1	0	1	0	21	3.1	0.02	2	1.12
5'CUCUC/3'GCUUCG	3.2	3X4	1	1	0	0	0	0	0	2	0	0	0	0	0	1	0	1	0	21	2.5	0.7	2.7	0.5
5'CUUUC/3'GCCCCG	3.7	3X4	1	1	0	0	0	0	0	0	0	0	0	0	0	1	0	1	0	21	3.7	0	2.7	1
5'CCUCC/3'GCCCCG	3.84	3X4	1	1	0	0	0	0	0	0	0	0	0	0	0	1	0	1	0	21	3.7	0.14	2.7	1.14
5'CCCCC/3'GCCCCG	3.95	3X4	1	1	0	0	0	0	0	0	0	0	0	0	0	1	0	1	1	21	3.7	0.25	2.7	1.25
															13	8	3				average	0.32125		1.02958
		best																			max	1.49		3.84
		Gg	UU	5''YG	5'RG	5'YA	5'RA	init													min	0		0.11
		1.39911	-0.511361	-1.69355	-1.19303	0	-0.582477	3.65843													median	0.235		0.995
		0.431683	0.162563	0.131377	0.153703	0	0.22462	0.243583																	2.50513
		0.933995	0.499161	#N/A	#N/A	#N/A	#N/A	#N/A
		40.0928	17	#N/A	#N/A	#N/A	#N/A	#N/A
		59.9375	4.23575	#N/A	#N/A	#N/A	#N/A	#N/A

## Sheet: 3x5
							assume dG(GG)< dG(GA), so maximize GG
loopsequence	expt. dG	avGA	avGG	pred	diff			totalGA or GG		pred	diff	diff
5'CGGAG/3'GAAGGAC	0.8	2	1	0.84	0.04			9		1.28	0.48	0.48
5'UGGAG/3'GAAGGAC	1.07	2	1	0.84	-0.23			9		1.28	0.21	0.21
5'CGAAG/3'GAAGGAC	1.76	2.33333	0.333333	1.17333	-0.586667			8		1.68	-0.08	0.08
5'UGAAG/3'GAAGGAC	1.78	2.33333	0.333333	1.17333	-0.606667			8		1.68	-0.1	0.1
5'CAAAG/3'GAAGGAC	2.45	1.66667	0	2.50667	0.0566667			5		2.88	0.43	0.43
5'UAGAG/3'GAAGGAC	2.68	1.66667	0	2.50667	-0.173333			5		2.88	0.2	0.2
5'CCCCC/3'GCCCCCG	5	0	0	4.84	-0.16			0		4.88	-0.12	0.12
																					0.231429	average
																GA or GG	init				0.2	median
																-0.423784	4.88378				0.48	max
																0.0330154	0.230095				0.08	min
																0.970547	0.262942
																164.761	5
																11.3913	0.345692
																#N/A	#N/A
																#N/A	#N/A
																best

[truncated: 4 more sheets: 3x6, 4x5, 4x6, 5x5]
